# Supplementary material for: Childhood adversity and risk of later labor market marginalization in young employees in Sweden
Source: Eur J Public Health. 2023 Feb 24;33(2):264–71. doi: 10.1093/eurpub/ckad019 (PMC10066470; doi:10.1093/eurpub/ckad019)
Supplement: ckad019_Supplementary_Data [file ckad019_supplementary_data.zip]

Archive with 5 entries (4 files):
- ckad019_Supplementary_Data/
- ckad019_Supplementary_Data/ejph-2020-07-om-0927-File002.tiff
- ckad019_Supplementary_Data/ejph-2020-07-om-0927-File003.tiff
- ckad019_Supplementary_Data/ejph-2020-07-om-0927-File004.tiff
- ckad019_Supplementary_Data/ejph-2020-07-om-0927-File005.docx
